# Supplementary material for: Efficacy and Safety of Preoperative Melatonin for Women Undergoing Cesarean Section: A Systematic Review and Meta-Analysis of Randomized Placebo-Controlled Trials
Source: Medicina (Kaunas). 2023 Jun 1;59(6):1065. doi: 10.3390/medicina59061065 (PMC10302920; doi:10.3390/medicina59061065)
Supplement: Supplementary file 1 [file medicina-59-01065-s001.zip]

Archive with 2 entries (2 files):
- PRISMA-Checklist.pdf
- Supplemenrary material_19-05-2023.pdf
